# Supplementary material for: A new species of Cyrtodactylus Gray, 1827 (Squamata, Gekkonidae) from Yunnan, China
Source: Zookeys. 2021 Mar 2;1021:109–26. doi: 10.3897/zookeys.1021.60402 (PMC7943534; doi:10.3897/zookeys.1021.60402)
Supplement: XML Treatment for Cyrtodactylus zhenkangensis [file zookeys.1021.60402-treatment1.xml]

<!DOCTYPE tp:taxon-treatment
  PUBLIC "-//TaxonX//DTD Taxonomic Treatment Publishing DTD v0 20100105//EN" "tax-treatment-NSO.dtd">
<tp:taxon-treatment xmlns:tp="http://www.plazi.org/taxpub"><tp:treatment-meta><kwd-group><label>Taxon classification</label><kwd><named-content xmlns:xlink="http://www.w3.org/1999/xlink" content-type="kingdom">Animalia</named-content></kwd><kwd><named-content xmlns:xlink="http://www.w3.org/1999/xlink" content-type="order">Squamata</named-content></kwd><kwd><named-content xmlns:xlink="http://www.w3.org/1999/xlink" content-type="family">Gekkonidae</named-content></kwd></kwd-group><mixed-citation publication-type="journal"><person-group><name><surname>Liu</surname><given-names>Shuo</given-names></name><name><surname>Rao</surname><given-names>Dingqi</given-names></name></person-group><article-title>A new species of <italic><tp:taxon-name><tp:taxon-name-part taxon-name-part-type="genus" reg="Cyrtodactylus">Cyrtodactylus</tp:taxon-name-part></tp:taxon-name></italic> Gray, 1827 (<tp:taxon-name><tp:taxon-name-part taxon-name-part-type="order">Squamata</tp:taxon-name-part></tp:taxon-name>, <tp:taxon-name><tp:taxon-name-part taxon-name-part-type="family">Gekkonidae</tp:taxon-name-part></tp:taxon-name>) from Yunnan, China</article-title><source>Zookeys</source><day>02</day><month>3</month><year>2021</year><volume>1021</volume><fpage>109</fpage><lpage>126</lpage><pub-id pub-id-type="doi">10.3897/zookeys.1021.60402</pub-id></mixed-citation></tp:treatment-meta><tp:nomenclature><tp:taxon-name><object-id xmlns:xlink="http://www.w3.org/1999/xlink" content-type="arpha" xlink:type="simple">66B54C01-4996-559C-81B8-86F13C2AF3B1</object-id>
              <tp:taxon-name-part taxon-name-part-type="genus" reg="Cyrtodactylus">Cyrtodactylus</tp:taxon-name-part>
              <tp:taxon-name-part taxon-name-part-type="species" reg="zhenkangensis">zhenkangensis</tp:taxon-name-part>
              <object-id xmlns:xlink="http://www.w3.org/1999/xlink" content-type="zoobank" xlink:type="simple">http://zoobank.org/1CAE09BE-E522-42EF-AD5A-0E3B7A694CDB</object-id>
            </tp:taxon-name><tp:taxon-status xmlns:xlink="http://www.w3.org/1999/xlink" xlink:type="simple">sp. nov.</tp:taxon-status><xref ref-type="fig" rid="F2">Figs 2</xref><xref ref-type="fig" rid="F3">, 3</xref><xref ref-type="fig" rid="F4">, 4</xref><xref ref-type="fig" rid="F5">, 5</xref></tp:nomenclature><tp:treatment-sec sec-type="Holotype" id="SECID0E2WAG"><title>Holotype.</title><p>KIZL2020049, adult male, China, Yunnan Province, Lincang City, Zhenkang County, Nansan town, <named-content xmlns:xlink="http://www.w3.org/1999/xlink" content-type="dwc:verbatimCoordinates" xlink:type="simple"><named-content content-type="geo-json" specific-use="{&#34;type&#34;:&#34;Point&#34;,&#34;coordinates&#34;:[98.841111,23.775556]}" id="NCID0EEXAG" xlink:type="simple">23°46'32"N, 98°50'28"E</named-content></named-content>, 1060 m elevation, collected on 11 September 2020 by Shuo Liu.</p></tp:treatment-sec><tp:treatment-sec sec-type="Paratypes" id="SECID0EJXAG"><title>Paratypes.</title><p>KIZL2020048 and KIZL2020050, two adult females; KIZL2020046, subadult male; and KIZL2020047, subadult female; all the same collection data as the holotype.</p></tp:treatment-sec><tp:treatment-sec sec-type="etymology" id="SECID0EOXAG"><title>Etymology.</title><p>The name refers to Zhenkang County, where the new species was found.</p></tp:treatment-sec><tp:treatment-sec sec-type="diagnosis" id="SECID0ETXAG"><title>Diagnosis.</title><p><italic><tp:taxon-name><tp:taxon-name-part taxon-name-part-type="genus" reg="Cyrtodactylus">Cyrtodactylus</tp:taxon-name-part> <tp:taxon-name-part taxon-name-part-type="species" reg="zhenkangensis">zhenkangensis</tp:taxon-name-part></tp:taxon-name></italic> sp. nov. differs from all other congeners by the following combination of characters: medium size (<abbrev xmlns:xlink="http://www.w3.org/1999/xlink" xlink:title="snout-vent length, from tip of snout to anterior margin of cloaca" id="ABBRID0EEYAG" xlink:type="simple">SVL</abbrev> 78.1–87.4 mm); ventrolateral folds present with interspersed tubercles; 12–15 enlarged femoral scales on each thigh; 2–5 femoral pores on each thigh in males, 0–3 pitted scales on each thigh in females; eight or nine precloacal pores in a continuous row or separated by one poreless scale in males, 7–9 pitted scales in females; two or three postcloacal tubercles on each side; 18–21 lamellae under finger IV, 21–23 lamellae under toe IV; subcaudals enlarged, arranged alternately as single and double on anterior and mostly single at middle and posterior; dorsal surface of head with obvious, light-colored reticulations; eight or nine irregular transverse bands on the dorsum of body.</p></tp:treatment-sec><tp:treatment-sec sec-type="description" id="SECID0EIYAG"><title>Description of holotype.</title><p>Adult male, <abbrev xmlns:xlink="http://www.w3.org/1999/xlink" xlink:title="snout-vent length, from tip of snout to anterior margin of cloaca" id="ABBRID0EOYAG" xlink:type="simple">SVL</abbrev> 87.4 mm; head distinguished from neck, moderately long (<abbrev xmlns:xlink="http://www.w3.org/1999/xlink" xlink:title="head length, from tip of snout to posterior margin of ear" id="ABBRID0ESYAG" xlink:type="simple">HL</abbrev>/<abbrev xmlns:xlink="http://www.w3.org/1999/xlink" xlink:title="snout-vent length, from tip of snout to anterior margin of cloaca" id="ABBRID0EWYAG" xlink:type="simple">SVL</abbrev> 0.27), relatively widened (<abbrev xmlns:xlink="http://www.w3.org/1999/xlink" xlink:title="maximum head width" id="ABBRID0E1YAG" xlink:type="simple">HW</abbrev>/<abbrev xmlns:xlink="http://www.w3.org/1999/xlink" xlink:title="head length, from tip of snout to posterior margin of ear" id="ABBRID0E5YAG" xlink:type="simple">HL</abbrev> 0.79), slightly depressed (<abbrev xmlns:xlink="http://www.w3.org/1999/xlink" xlink:title="maximum head height, from occiput to underside of jaws" id="ABBRID0ECZAG" xlink:type="simple">HH</abbrev>/<abbrev xmlns:xlink="http://www.w3.org/1999/xlink" xlink:title="head length, from tip of snout to posterior margin of ear" id="ABBRID0EGZAG" xlink:type="simple">HL</abbrev> 0.48); two supranasals separated by one internasal; nares oval, surrounded by supranasal, rostral, first supralabial, and three or four postnasals; loreal region concave; snout long (<abbrev xmlns:xlink="http://www.w3.org/1999/xlink" xlink:title="snout to eye distance, from tip of snout to anterior corner of eye orbit" id="ABBRID0EKZAG" xlink:type="simple">SE</abbrev>/<abbrev xmlns:xlink="http://www.w3.org/1999/xlink" xlink:title="head length, from tip of snout to posterior margin of ear" id="ABBRID0EOZAG" xlink:type="simple">HL</abbrev> 0.41), round anteriorly, longer than diameter of orbit (<abbrev xmlns:xlink="http://www.w3.org/1999/xlink" xlink:title="greatest diameter of orbit" id="ABBRID0ESZAG" xlink:type="simple">OD</abbrev>/<abbrev xmlns:xlink="http://www.w3.org/1999/xlink" xlink:title="snout to eye distance, from tip of snout to anterior corner of eye orbit" id="ABBRID0EWZAG" xlink:type="simple">SE</abbrev> 0.70); snout scales small, round, granular, larger than those in frontal and parietal regions; eye large (<abbrev xmlns:xlink="http://www.w3.org/1999/xlink" xlink:title="greatest diameter of orbit" id="ABBRID0E1ZAG" xlink:type="simple">OD</abbrev>/<abbrev xmlns:xlink="http://www.w3.org/1999/xlink" xlink:title="head length, from tip of snout to posterior margin of ear" id="ABBRID0E5ZAG" xlink:type="simple">HL</abbrev> 0.28), pupils vertical; upper eyelid fringe with spinous scales; ear opening oval, obliquely directed, small in size (<abbrev xmlns:xlink="http://www.w3.org/1999/xlink" xlink:title="ear diameter, greatest diameter of ear" id="ABBRID0EC1AG" xlink:type="simple">ED</abbrev>/<abbrev xmlns:xlink="http://www.w3.org/1999/xlink" xlink:title="head length, from tip of snout to posterior margin of ear" id="ABBRID0EG1AG" xlink:type="simple">HL</abbrev> 0.08); rostral wider than high (<abbrev xmlns:xlink="http://www.w3.org/1999/xlink" xlink:title="rostral heigth" id="ABBRID0EK1AG" xlink:type="simple">RH</abbrev>/<abbrev xmlns:xlink="http://www.w3.org/1999/xlink" xlink:title="rostral width" id="ABBRID0EO1AG" xlink:type="simple">RW</abbrev> 0.66), medially divided dorsally by a suture, reaching to approximately half-way down rostral, in contact with first supralabial and nostrils laterally, and supranasals and internasal dorsally; mental triangular, narrower than rostral (<abbrev xmlns:xlink="http://www.w3.org/1999/xlink" xlink:title="mental width" id="ABBRID0ES1AG" xlink:type="simple">MW</abbrev>/<abbrev xmlns:xlink="http://www.w3.org/1999/xlink" xlink:title="rostral width" id="ABBRID0EW1AG" xlink:type="simple">RW</abbrev> 0.83), wider than high (<abbrev xmlns:xlink="http://www.w3.org/1999/xlink" xlink:title="Maximum Likelihood" id="ABBRID0E11AG" xlink:type="simple">ML</abbrev>/<abbrev xmlns:xlink="http://www.w3.org/1999/xlink" xlink:title="mental width" id="ABBRID0E51AG" xlink:type="simple">MW</abbrev> 0.82); two postmentals, enlarged, in contact posteriorly, bordered by mental anteromedially, first infralabial anterolaterally, and an enlarged chin scale posterolaterally; 10/10 supralabials; 10/10 infralabials.</p><p>Body slender (<abbrev xmlns:xlink="http://www.w3.org/1999/xlink" xlink:title="axilla to groin distance" id="ABBRID0EE2AG" xlink:type="simple">AG</abbrev>/<abbrev xmlns:xlink="http://www.w3.org/1999/xlink" xlink:title="snout-vent length, from tip of snout to anterior margin of cloaca" id="ABBRID0EI2AG" xlink:type="simple">SVL</abbrev> 0.41), ventrolateral folds slightly developed with interspersed tubercles; dorsal scales granular; dorsal tubercles round and weakly keeled, four or five times larger than the size of adjoining scales, conical, present on occiput, back and tail base, each surrounded by nine or ten granular scales, in 24 irregular longitudinal rows at the midbody, 29 paravertebral tubercles; ventral scales smooth, larger than those of dorsum, round, subimbricate, largest posteriorly, in 33 longitudinal rows at midbody; gular region with homogenous smooth scales; precloacal groove absent; three rows of enlarged scales present in posterior region of pore-bearing scales; 13/15 enlarged femoral scales beneath thighs continuous with enlarged precloacal scales; femoral pores bearing scales separated from pore-bearing precloacal scales by six poreless or pitted femoral scales on the left side and nine poreless or pitted femoral scales on the right side; 5/5 femoral pores; 5/3 precloacal pores, separated by one poreless scale; most precloacal pores are positioned in the posterior margin of their scales and femoral pores positioned in the center of scales.</p><fig id="F2" position="float" orientation="portrait"><object-id xmlns:xlink="http://www.w3.org/1999/xlink" content-type="doi" xlink:type="simple">10.3897/zookeys.1021.60402.figure2</object-id><object-id xmlns:xlink="http://www.w3.org/1999/xlink" content-type="arpha" xlink:type="simple">2A70F14C-7E4D-59D6-909D-1BAEAC8E31A9</object-id><label>Figure 2.</label><caption><p>Type series of <italic><tp:taxon-name><tp:taxon-name-part taxon-name-part-type="genus" reg="Cyrtodactylus">Cyrtodactylus</tp:taxon-name-part> <tp:taxon-name-part taxon-name-part-type="species" reg="zhenkangensis">zhenkangensis</tp:taxon-name-part></tp:taxon-name></italic> sp. nov. in preservative <bold>A</bold> dorsal view <bold>B</bold> ventral view.</p></caption><graphic xmlns:xlink="http://www.w3.org/1999/xlink" xlink:href="zookeys-1021-109-g002.jpg" position="float" orientation="portrait" xlink:type="simple" id="oo_515561.jpg"><uri content-type="original_file" xlink:type="simple">https://binary.pensoft.net/fig/515561</uri></graphic></fig><p>Fore and hind limbs moderately slender (<abbrev xmlns:xlink="http://www.w3.org/1999/xlink" xlink:title="forearm length, from the base of the palm to the elbow" id="ABBRID0EK3AG" xlink:type="simple">ForeaL</abbrev>/<abbrev xmlns:xlink="http://www.w3.org/1999/xlink" xlink:title="snout-vent length, from tip of snout to anterior margin of cloaca" id="ABBRID0EO3AG" xlink:type="simple">SVL</abbrev> 0.17, <abbrev xmlns:xlink="http://www.w3.org/1999/xlink" xlink:title="shank length, from the base of heel to the knee" id="ABBRID0ES3AG" xlink:type="simple">SL</abbrev>/<abbrev xmlns:xlink="http://www.w3.org/1999/xlink" xlink:title="snout-vent length, from tip of snout to anterior margin of cloaca" id="ABBRID0EW3AG" xlink:type="simple">SVL</abbrev> 0.20); dorsal surface of forelimbs covered by a few weakly developed tubercles; interdigital webbing absent; lamellae under finger IV 20/18, under toe IV 21/23; relative length of fingers I&lt;II&lt;V&lt;III &lt;IV, relative length of toes I&lt;II&lt;III&lt;V&lt;IV.</p><fig id="F3" position="float" orientation="portrait"><object-id xmlns:xlink="http://www.w3.org/1999/xlink" content-type="doi" xlink:type="simple">10.3897/zookeys.1021.60402.figure3</object-id><object-id xmlns:xlink="http://www.w3.org/1999/xlink" content-type="arpha" xlink:type="simple">7C18777B-8440-5BB6-A1EF-FD36A8BDB236</object-id><label>Figure 3.</label><caption><p>Close-up views of the holotype (KIZL20200049) of <italic><tp:taxon-name><tp:taxon-name-part taxon-name-part-type="genus" reg="Cyrtodactylus">Cyrtodactylus</tp:taxon-name-part> <tp:taxon-name-part taxon-name-part-type="species" reg="zhenkangensis">zhenkangensis</tp:taxon-name-part></tp:taxon-name></italic> sp. nov. in preservative <bold>A</bold> dorsal view of head <bold>B</bold> ventral view of head <bold>C</bold> right side femoral region <bold>D</bold> precloacal region <bold>E</bold> left side femoral region <bold>F</bold> subcaudal scales.</p></caption><graphic xmlns:xlink="http://www.w3.org/1999/xlink" xlink:href="zookeys-1021-109-g003.jpg" position="float" orientation="portrait" xlink:type="simple" id="oo_515562.jpg"><uri content-type="original_file" xlink:type="simple">https://binary.pensoft.net/fig/515562</uri></graphic></fig><p>Tail complete, longer than snout-vent length (<abbrev xmlns:xlink="http://www.w3.org/1999/xlink" xlink:title="tail length, from posterior margin of cloaca to tip of tail" id="ABBRID0EA5AG" xlink:type="simple">TaL</abbrev>/<abbrev xmlns:xlink="http://www.w3.org/1999/xlink" xlink:title="snout-vent length, from tip of snout to anterior margin of cloaca" id="ABBRID0EE5AG" xlink:type="simple">SVL</abbrev> 1.12); 2/3 postcloacal tubercles; dorsal tail base with tubercles; subcaudals smooth, enlarged, arranged alternately in single and double series at anterior and mostly singly at middle and posterior parts.</p><p><bold><italic>Color of holotype in life.</italic></bold> Head brown with pale-yellow, slightly symmetrical reticulations on either side of the midline, no dark-colored nuchal loop; dorsum of body brown with approximately nine pale-yellow, transverse, irregular bands from forelimb insertions to base of tail and one longitudinal, continuous, narrow vertebral stripe; dorsal surface of limbs brown with some light-yellow, irregularly shaped bands, some small, light-yellow spots on the dorsum of fingers and toes; ventral surface of head, body, and limbs grey with no stripes or spots; tail brownish black with ten yellowish white rings; iris copper-yellow.</p><fig id="F4" position="float" orientation="portrait"><object-id xmlns:xlink="http://www.w3.org/1999/xlink" content-type="doi" xlink:type="simple">10.3897/zookeys.1021.60402.figure4</object-id><object-id xmlns:xlink="http://www.w3.org/1999/xlink" content-type="arpha" xlink:type="simple">5A20D9F2-C122-5AD5-A36E-CB789288EB4D</object-id><label>Figure 4.</label><caption><p>The holotype (KIZL20200049) of <italic><tp:taxon-name><tp:taxon-name-part taxon-name-part-type="genus" reg="Cyrtodactylus">Cyrtodactylus</tp:taxon-name-part> <tp:taxon-name-part taxon-name-part-type="species" reg="zhenkangensis">zhenkangensis</tp:taxon-name-part></tp:taxon-name></italic> sp. nov. in life <bold>A</bold> dorsal view <bold>B</bold> lateral view.</p></caption><graphic xmlns:xlink="http://www.w3.org/1999/xlink" xlink:href="zookeys-1021-109-g004.jpg" position="float" orientation="portrait" xlink:type="simple" id="oo_515563.jpg"><uri content-type="original_file" xlink:type="simple">https://binary.pensoft.net/fig/515563</uri></graphic></fig><p><bold><italic>Variations.</italic></bold> Color pattern variations are shown in Figure <xref ref-type="fig" rid="F5">5</xref>, and morphometric and meristic differences are presented in Table <xref ref-type="table" rid="T2">2</xref>. Morphologically the paratypes resemble the holotype except as follows: KIZL2020046 and KIZL2020047 each has one vertebral stripe like the holotype but it is discontinuous; KIZL2020050 has one continuous vertebral strip and two discontinuous, longitudinal, narrow stripes on the sides of vertebral strip; KIZL2020048 only has transverse bands and no vertebra stripe. All paratypes have continuous precloacal pores (pitted) and fewer femoral pores (pitted).</p><table-wrap id="T2" position="float" orientation="portrait"><label>Table 2.</label><caption><p>Measurements (mm) and meristic data for the type series of <italic><tp:taxon-name><tp:taxon-name-part taxon-name-part-type="genus" reg="Cyrtodactylus">Cyrtodactylus</tp:taxon-name-part> <tp:taxon-name-part taxon-name-part-type="species" reg="zhenkangensis">zhenkangensis</tp:taxon-name-part></tp:taxon-name></italic> sp. nov. Abbreviations defined in Materials and methods.</p></caption><table id="TID0EN4AI" rules="all"><tbody><tr><th rowspan="1" colspan="1"/><th rowspan="1" colspan="1">KIZL2020049 Holotype</th><th rowspan="1" colspan="1">KIZL2020046 Paratype</th><th rowspan="1" colspan="1">KIZL2020047 Paratype</th><th rowspan="1" colspan="1">KIZL2020048 Paratype</th><th rowspan="1" colspan="1">KIZL2020050 Paratype</th></tr><tr><td rowspan="1" colspan="1">Sex</td><td rowspan="1" colspan="1">Male</td><td rowspan="1" colspan="1">Subadult male</td><td rowspan="1" colspan="1">Subadult female</td><td rowspan="1" colspan="1">Female</td><td rowspan="1" colspan="1">Female</td></tr><tr><td rowspan="1" colspan="1">
                      <abbrev xmlns:xlink="http://www.w3.org/1999/xlink" xlink:title="snout-vent length, from tip of snout to anterior margin of cloaca" id="ABBRID0E4BBG" xlink:type="simple">SVL</abbrev>
                    </td><td rowspan="1" colspan="1">87.4</td><td rowspan="1" colspan="1">64.1</td><td rowspan="1" colspan="1">66.2</td><td rowspan="1" colspan="1">78.1</td><td rowspan="1" colspan="1">85.5</td></tr><tr><td rowspan="1" colspan="1">
                      <abbrev xmlns:xlink="http://www.w3.org/1999/xlink" xlink:title="tail length, from posterior margin of cloaca to tip of tail" id="ABBRID0EVCBG" xlink:type="simple">TaL</abbrev>
                    </td><td rowspan="1" colspan="1">98.1</td><td rowspan="1" colspan="1">73.2</td><td rowspan="1" colspan="1">76.3</td><td rowspan="1" colspan="1">86.9</td><td rowspan="1" colspan="1">96.8</td></tr><tr><td rowspan="1" colspan="1">
                      <abbrev xmlns:xlink="http://www.w3.org/1999/xlink" xlink:title="maximum head height, from occiput to underside of jaws" id="ABBRID0ENDBG" xlink:type="simple">HH</abbrev>
                    </td><td rowspan="1" colspan="1">11.5</td><td rowspan="1" colspan="1">9.0</td><td rowspan="1" colspan="1">8.5</td><td rowspan="1" colspan="1">10.3</td><td rowspan="1" colspan="1">10.4</td></tr><tr><td rowspan="1" colspan="1">
                      <abbrev xmlns:xlink="http://www.w3.org/1999/xlink" xlink:title="head length, from tip of snout to posterior margin of ear" id="ABBRID0EFEBG" xlink:type="simple">HL</abbrev>
                    </td><td rowspan="1" colspan="1">23.9</td><td rowspan="1" colspan="1">18.6</td><td rowspan="1" colspan="1">18.6</td><td rowspan="1" colspan="1">22.0</td><td rowspan="1" colspan="1">24.2</td></tr><tr><td rowspan="1" colspan="1">
                      <abbrev xmlns:xlink="http://www.w3.org/1999/xlink" xlink:title="maximum head width" id="ABBRID0E4EBG" xlink:type="simple">HW</abbrev>
                    </td><td rowspan="1" colspan="1">18.8</td><td rowspan="1" colspan="1">13.9</td><td rowspan="1" colspan="1">14.2</td><td rowspan="1" colspan="1">17.1</td><td rowspan="1" colspan="1">17.8</td></tr><tr><td rowspan="1" colspan="1">
                      <abbrev xmlns:xlink="http://www.w3.org/1999/xlink" xlink:title="greatest diameter of orbit" id="ABBRID0EVFBG" xlink:type="simple">OD</abbrev>
                    </td><td rowspan="1" colspan="1">6.8</td><td rowspan="1" colspan="1">5.1</td><td rowspan="1" colspan="1">5.3</td><td rowspan="1" colspan="1">6.3</td><td rowspan="1" colspan="1">6.8</td></tr><tr><td rowspan="1" colspan="1">
                      <abbrev xmlns:xlink="http://www.w3.org/1999/xlink" xlink:title="snout to eye distance, from tip of snout to anterior corner of eye orbit" id="ABBRID0ENGBG" xlink:type="simple">SE</abbrev>
                    </td><td rowspan="1" colspan="1">9.7</td><td rowspan="1" colspan="1">7.9</td><td rowspan="1" colspan="1">8.0</td><td rowspan="1" colspan="1">9.3</td><td rowspan="1" colspan="1">9.9</td></tr><tr><td rowspan="1" colspan="1">
                      <abbrev xmlns:xlink="http://www.w3.org/1999/xlink" xlink:title="eye orbit to ear distance, from posterior corner of eye orbit to anterior margin of ear opening" id="ABBRID0EFHBG" xlink:type="simple">EE</abbrev>
                    </td><td rowspan="1" colspan="1">7.6</td><td rowspan="1" colspan="1">5.7</td><td rowspan="1" colspan="1">5.8</td><td rowspan="1" colspan="1">6.7</td><td rowspan="1" colspan="1">7.1</td></tr><tr><td rowspan="1" colspan="1">
                      <abbrev xmlns:xlink="http://www.w3.org/1999/xlink" xlink:title="internarial distance, measured between inner borders of nostrils" id="ABBRID0E4HBG" xlink:type="simple">IND</abbrev>
                    </td><td rowspan="1" colspan="1">3.1</td><td rowspan="1" colspan="1">2.5</td><td rowspan="1" colspan="1">2.6</td><td rowspan="1" colspan="1">3.0</td><td rowspan="1" colspan="1">3.2</td></tr><tr><td rowspan="1" colspan="1">
                      <abbrev xmlns:xlink="http://www.w3.org/1999/xlink" xlink:title="interorbital distance, measured across narrowest point of frontal bone" id="ABBRID0EVIBG" xlink:type="simple">IOD</abbrev>
                    </td><td rowspan="1" colspan="1">8.3</td><td rowspan="1" colspan="1">5.8</td><td rowspan="1" colspan="1">6.1</td><td rowspan="1" colspan="1">7.2</td><td rowspan="1" colspan="1">7.7</td></tr><tr><td rowspan="1" colspan="1">
                      <abbrev xmlns:xlink="http://www.w3.org/1999/xlink" xlink:title="ear diameter, greatest diameter of ear" id="ABBRID0ENJBG" xlink:type="simple">ED</abbrev>
                    </td><td rowspan="1" colspan="1">1.8</td><td rowspan="1" colspan="1">1.4</td><td rowspan="1" colspan="1">1.3</td><td rowspan="1" colspan="1">1.3</td><td rowspan="1" colspan="1">1.8</td></tr><tr><td rowspan="1" colspan="1">
                      <abbrev xmlns:xlink="http://www.w3.org/1999/xlink" xlink:title="axilla to groin distance" id="ABBRID0EFKBG" xlink:type="simple">AG</abbrev>
                    </td><td rowspan="1" colspan="1">35.5</td><td rowspan="1" colspan="1">25.7</td><td rowspan="1" colspan="1">25.4</td><td rowspan="1" colspan="1">33.2</td><td rowspan="1" colspan="1">36.1</td></tr><tr><td rowspan="1" colspan="1">
                      <abbrev xmlns:xlink="http://www.w3.org/1999/xlink" xlink:title="forearm length, from the base of the palm to the elbow" id="ABBRID0E4KBG" xlink:type="simple">ForeaL</abbrev>
                    </td><td rowspan="1" colspan="1">15.2</td><td rowspan="1" colspan="1">11.5</td><td rowspan="1" colspan="1">11.6</td><td rowspan="1" colspan="1">13.1</td><td rowspan="1" colspan="1">14.5</td></tr><tr><td rowspan="1" colspan="1">
                      <abbrev xmlns:xlink="http://www.w3.org/1999/xlink" xlink:title="shank length, from the base of heel to the knee" id="ABBRID0EVLBG" xlink:type="simple">SL</abbrev>
                    </td><td rowspan="1" colspan="1">17.8</td><td rowspan="1" colspan="1">13.0</td><td rowspan="1" colspan="1">13.5</td><td rowspan="1" colspan="1">15.9</td><td rowspan="1" colspan="1">16.7</td></tr><tr><td rowspan="1" colspan="1">
                      <abbrev xmlns:xlink="http://www.w3.org/1999/xlink" xlink:title="rostral width" id="ABBRID0ENMBG" xlink:type="simple">RW</abbrev>
                    </td><td rowspan="1" colspan="1">4.1</td><td rowspan="1" colspan="1">3.3</td><td rowspan="1" colspan="1">3.2</td><td rowspan="1" colspan="1">3.7</td><td rowspan="1" colspan="1">4.2</td></tr><tr><td rowspan="1" colspan="1">
                      <abbrev xmlns:xlink="http://www.w3.org/1999/xlink" xlink:title="rostral heigth" id="ABBRID0EFNBG" xlink:type="simple">RH</abbrev>
                    </td><td rowspan="1" colspan="1">2.7</td><td rowspan="1" colspan="1">2.0</td><td rowspan="1" colspan="1">1.6</td><td rowspan="1" colspan="1">2.0</td><td rowspan="1" colspan="1">2.4</td></tr><tr><td rowspan="1" colspan="1">
                      <abbrev xmlns:xlink="http://www.w3.org/1999/xlink" xlink:title="mental width" id="ABBRID0E4NBG" xlink:type="simple">MW</abbrev>
                    </td><td rowspan="1" colspan="1">3.4</td><td rowspan="1" colspan="1">3.1</td><td rowspan="1" colspan="1">2.7</td><td rowspan="1" colspan="1">3.2</td><td rowspan="1" colspan="1">3.8</td></tr><tr><td rowspan="1" colspan="1">
                      <abbrev xmlns:xlink="http://www.w3.org/1999/xlink" xlink:title="Maximum Likelihood" id="ABBRID0EVOBG" xlink:type="simple">ML</abbrev>
                    </td><td rowspan="1" colspan="1">2.8</td><td rowspan="1" colspan="1">2.2</td><td rowspan="1" colspan="1">2.2</td><td rowspan="1" colspan="1">2.1</td><td rowspan="1" colspan="1">2.9</td></tr><tr><td rowspan="1" colspan="1">
                      <abbrev xmlns:xlink="http://www.w3.org/1999/xlink" xlink:title="supralabials" id="ABBRID0ENPBG" xlink:type="simple">SPL</abbrev>
                    </td><td rowspan="1" colspan="1">10/10</td><td rowspan="1" colspan="1">10/10</td><td rowspan="1" colspan="1">10/11</td><td rowspan="1" colspan="1">11/10</td><td rowspan="1" colspan="1">10/10</td></tr><tr><td rowspan="1" colspan="1">
                      <abbrev xmlns:xlink="http://www.w3.org/1999/xlink" xlink:title="infralabials" id="ABBRID0EFQBG" xlink:type="simple">IFL</abbrev>
                    </td><td rowspan="1" colspan="1">10/10</td><td rowspan="1" colspan="1">8/8</td><td rowspan="1" colspan="1">10/10</td><td rowspan="1" colspan="1">9/9</td><td rowspan="1" colspan="1">8/7</td></tr><tr><td rowspan="1" colspan="1">I</td><td rowspan="1" colspan="1">1</td><td rowspan="1" colspan="1">1</td><td rowspan="1" colspan="1">1</td><td rowspan="1" colspan="1">1</td><td rowspan="1" colspan="1">1</td></tr><tr><td rowspan="1" colspan="1">
                      <abbrev xmlns:xlink="http://www.w3.org/1999/xlink" xlink:title="scale rows between fifth supralabials" id="ABBRID0EQRBG" xlink:type="simple">SC5SPL</abbrev>
                    </td><td rowspan="1" colspan="1">37</td><td rowspan="1" colspan="1">32</td><td rowspan="1" colspan="1">34</td><td rowspan="1" colspan="1">28</td><td rowspan="1" colspan="1">33</td></tr><tr><td rowspan="1" colspan="1">
                      <abbrev xmlns:xlink="http://www.w3.org/1999/xlink" xlink:title="postmentals, i.e. scales bordering mental shield, except infralabials" id="ABBRID0EISBG" xlink:type="simple">PM</abbrev>
                    </td><td rowspan="1" colspan="1">2</td><td rowspan="1" colspan="1">2</td><td rowspan="1" colspan="1">2</td><td rowspan="1" colspan="1">2</td><td rowspan="1" colspan="1">2</td></tr><tr><td rowspan="1" colspan="1">
                      <abbrev xmlns:xlink="http://www.w3.org/1999/xlink" xlink:title="granular scales surrounding dorsal midbody tubercles" id="ABBRID0EATBG" xlink:type="simple">GSDT</abbrev>
                    </td><td rowspan="1" colspan="1">9–10</td><td rowspan="1" colspan="1">9–10</td><td rowspan="1" colspan="1">8–9</td><td rowspan="1" colspan="1">8–10</td><td rowspan="1" colspan="1">8–9</td></tr><tr><td rowspan="1" colspan="1">
                      <abbrev xmlns:xlink="http://www.w3.org/1999/xlink" xlink:title="dorsal tubercle rows, number of dorsal, longitudinal rows of tubercles at midbody between the ventrolateral folds" id="ABBRID0EYTBG" xlink:type="simple">DTR</abbrev>
                    </td><td rowspan="1" colspan="1">24</td><td rowspan="1" colspan="1">23</td><td rowspan="1" colspan="1">21</td><td rowspan="1" colspan="1">20</td><td rowspan="1" colspan="1">22</td></tr><tr><td rowspan="1" colspan="1">
                      <abbrev xmlns:xlink="http://www.w3.org/1999/xlink" xlink:title="paravertebral tubercles" id="ABBRID0EQUBG" xlink:type="simple">PVT</abbrev>
                    </td><td rowspan="1" colspan="1">29</td><td rowspan="1" colspan="1">27</td><td rowspan="1" colspan="1">32</td><td rowspan="1" colspan="1">33</td><td rowspan="1" colspan="1">28</td></tr><tr><td rowspan="1" colspan="1">V</td><td rowspan="1" colspan="1">33</td><td rowspan="1" colspan="1">32</td><td rowspan="1" colspan="1">32</td><td rowspan="1" colspan="1">34</td><td rowspan="1" colspan="1">33</td></tr><tr><td rowspan="1" colspan="1">
                      <abbrev xmlns:xlink="http://www.w3.org/1999/xlink" xlink:title="enlarged femoral scales, number of enlarged femoral scale beneath each thigh" id="ABBRID0E2VBG" xlink:type="simple">EFS</abbrev>
                    </td><td rowspan="1" colspan="1">13/15</td><td rowspan="1" colspan="1">14/14</td><td rowspan="1" colspan="1">14/13</td><td rowspan="1" colspan="1">13/12</td><td rowspan="1" colspan="1">14/15</td></tr><tr><td rowspan="1" colspan="1">
                      <abbrev xmlns:xlink="http://www.w3.org/1999/xlink" xlink:title="precloacal pores" id="ABBRID0ETWBG" xlink:type="simple">PP</abbrev>
                    </td><td rowspan="1" colspan="1">8</td><td rowspan="1" colspan="1">9 (pitted)</td><td rowspan="1" colspan="1">9 (pitted)</td><td rowspan="1" colspan="1">8 (pitted)</td><td rowspan="1" colspan="1">7 (pitted)</td></tr><tr><td rowspan="1" colspan="1">
                      <abbrev xmlns:xlink="http://www.w3.org/1999/xlink" xlink:title="femoral pores" id="ABBRID0ELXBG" xlink:type="simple">FP</abbrev>
                    </td><td rowspan="1" colspan="1">5/5</td><td rowspan="1" colspan="1">2/2 (pitted)</td><td rowspan="1" colspan="1">1/0 (pitted)</td><td rowspan="1" colspan="1">3/0 (pitted)</td><td rowspan="1" colspan="1">2/2 (pitted)</td></tr><tr><td rowspan="1" colspan="1">
                      <abbrev xmlns:xlink="http://www.w3.org/1999/xlink" xlink:title="postcloacal tubercles, number of tubercles on each side of postcloacal region" id="ABBRID0EDYBG" xlink:type="simple">PAT</abbrev>
                    </td><td rowspan="1" colspan="1">2/3</td><td rowspan="1" colspan="1">2/2</td><td rowspan="1" colspan="1">2/2</td><td rowspan="1" colspan="1">3/3</td><td rowspan="1" colspan="1">2/3</td></tr><tr><td rowspan="1" colspan="1">
                      <abbrev xmlns:xlink="http://www.w3.org/1999/xlink" xlink:title="subdigital lamellae under the fourth finger" id="ABBRID0E2YBG" xlink:type="simple">LD4</abbrev>
                    </td><td rowspan="1" colspan="1">20/18</td><td rowspan="1" colspan="1">19/20</td><td rowspan="1" colspan="1">19/18</td><td rowspan="1" colspan="1">21/20</td><td rowspan="1" colspan="1">21/19</td></tr><tr><td rowspan="1" colspan="1">
                      <abbrev xmlns:xlink="http://www.w3.org/1999/xlink" xlink:title="subdigital lamellae under the fourth toe" id="ABBRID0ETZBG" xlink:type="simple">LT4</abbrev>
                    </td><td rowspan="1" colspan="1">21/23</td><td rowspan="1" colspan="1">23/22</td><td rowspan="1" colspan="1">22/22</td><td rowspan="1" colspan="1">22/21</td><td rowspan="1" colspan="1">22/22</td></tr></tbody></table></table-wrap><fig id="F5" position="float" orientation="portrait"><object-id xmlns:xlink="http://www.w3.org/1999/xlink" content-type="doi" xlink:type="simple">10.3897/zookeys.1021.60402.figure5</object-id><object-id xmlns:xlink="http://www.w3.org/1999/xlink" content-type="arpha" xlink:type="simple">857B4B3C-486C-58FC-BC14-0D63B1968E28</object-id><label>Figure 5.</label><caption><p>The paratypes of <italic><tp:taxon-name><tp:taxon-name-part taxon-name-part-type="genus" reg="Cyrtodactylus">Cyrtodactylus</tp:taxon-name-part> <tp:taxon-name-part taxon-name-part-type="species" reg="zhenkangensis">zhenkangensis</tp:taxon-name-part></tp:taxon-name></italic> sp. nov. in life <bold>A</bold> subadult male (KIZL2020046) <bold>B</bold> subadult female (KIZL2020047) <bold>C</bold> adult female (KIZL2020048) <bold>D</bold> adult female (KIZL2020050).</p></caption><graphic xmlns:xlink="http://www.w3.org/1999/xlink" xlink:href="zookeys-1021-109-g005.jpg" position="float" orientation="portrait" xlink:type="simple" id="oo_515564.jpg"><uri content-type="original_file" xlink:type="simple">https://binary.pensoft.net/fig/515564</uri></graphic></fig></tp:treatment-sec><tp:treatment-sec sec-type="distribution" id="SECID0EG2BG"><title>Distribution.</title><p>The new species is currently known only from the type locality in Zhenkang County, Yunnan Province, China.</p></tp:treatment-sec><tp:treatment-sec sec-type="natural history" id="SECID0EL2BG"><title>Natural history.</title><p>All specimens were found at night between 19:00 and 21:00 on limestone cliffs of the karst formations. The surrounding habitat was primary forestwith a stream nearby. No eggs or juveniles were found.</p></tp:treatment-sec><tp:treatment-sec sec-type="comparisons" id="SECID0EQ2BG"><title>Comparisons.</title><p><italic><tp:taxon-name><tp:taxon-name-part taxon-name-part-type="genus" reg="Cyrtodactylus">Cyrtodactylus</tp:taxon-name-part> <tp:taxon-name-part taxon-name-part-type="species" reg="zhenkangensis">zhenkangensis</tp:taxon-name-part></tp:taxon-name></italic> sp. nov. is distinguishable from all other members of the <italic><tp:taxon-name><tp:taxon-name-part taxon-name-part-type="genus" reg="Cyrtodactylus">C.</tp:taxon-name-part> <tp:taxon-name-part taxon-name-part-type="species" reg="wayakonei">wayakonei</tp:taxon-name-part></tp:taxon-name></italic> group by a unique combination of morphological characters. <italic><tp:taxon-name><tp:taxon-name-part taxon-name-part-type="genus" reg="Cyrtodactylus">Cyrtodactylus</tp:taxon-name-part> <tp:taxon-name-part taxon-name-part-type="species" reg="zhenkangensis">zhenkangensis</tp:taxon-name-part></tp:taxon-name></italic> sp. nov. differs from <italic><tp:taxon-name><tp:taxon-name-part taxon-name-part-type="genus" reg="Cyrtodactylus">C.</tp:taxon-name-part> <tp:taxon-name-part taxon-name-part-type="species" reg="bichnganae">bichnganae</tp:taxon-name-part></tp:taxon-name></italic> Ngo &amp; Grismer, 2010; <italic><tp:taxon-name><tp:taxon-name-part taxon-name-part-type="genus" reg="Cyrtodactylus">C.</tp:taxon-name-part> <tp:taxon-name-part taxon-name-part-type="species" reg="huongsonensis">huongsonensis</tp:taxon-name-part></tp:taxon-name></italic> Luu, Nguyen, Do &amp; Ziegler, 2011; and <italic><tp:taxon-name><tp:taxon-name-part taxon-name-part-type="genus" reg="Cyrtodactylus">C.</tp:taxon-name-part> <tp:taxon-name-part taxon-name-part-type="species" reg="sonlaensis">sonlaensis</tp:taxon-name-part></tp:taxon-name></italic> Nguyen, Pham, Ziegler, Ngo &amp; Le, 2017 in having fewer femoral pores in males (4–10 vs 15–29).</p><p><italic><tp:taxon-name><tp:taxon-name-part taxon-name-part-type="genus" reg="Cyrtodactylus">Cyrtodactylus</tp:taxon-name-part> <tp:taxon-name-part taxon-name-part-type="species" reg="zhenkangensis">zhenkangensis</tp:taxon-name-part></tp:taxon-name></italic> sp. nov. differs from <italic><tp:taxon-name><tp:taxon-name-part taxon-name-part-type="genus" reg="Cyrtodactylus">C.</tp:taxon-name-part> <tp:taxon-name-part taxon-name-part-type="species" reg="bobrovi">bobrovi</tp:taxon-name-part></tp:taxon-name></italic> Nguyen, Le, Pham, Ngo, Hoang, Pham &amp; Ziegler, 2015; <italic><tp:taxon-name><tp:taxon-name-part taxon-name-part-type="genus" reg="Cyrtodactylus">C.</tp:taxon-name-part> <tp:taxon-name-part taxon-name-part-type="species" reg="otai">otai</tp:taxon-name-part></tp:taxon-name></italic> Nguyen, Le, Pham, Ngo, Hoang, Pham &amp; Ziegler, 2015; and <italic><tp:taxon-name><tp:taxon-name-part taxon-name-part-type="genus" reg="Cyrtodactylus">C.</tp:taxon-name-part> <tp:taxon-name-part taxon-name-part-type="species" reg="vilaphongi">vilaphongi</tp:taxon-name-part></tp:taxon-name></italic> Schneider, Nguyen, Le, Nophaseud, Bonkowski &amp; Ziegler, 2014 in having enlarged subcaudal scales (vs lacking enlarged subcaudals).</p><p><italic><tp:taxon-name><tp:taxon-name-part taxon-name-part-type="genus" reg="Cyrtodactylus">Cyrtodactylus</tp:taxon-name-part> <tp:taxon-name-part taxon-name-part-type="species" reg="zhenkangensis">zhenkangensis</tp:taxon-name-part></tp:taxon-name></italic> sp. nov. differs from <italic><tp:taxon-name><tp:taxon-name-part taxon-name-part-type="genus" reg="Cyrtodactylus">C.</tp:taxon-name-part> <tp:taxon-name-part taxon-name-part-type="species" reg="chauquangensis">chauquangensis</tp:taxon-name-part></tp:taxon-name></italic> Hoang, Orlov, Ananjeva, Johns, Hoang &amp; Dau, 2007; <italic><tp:taxon-name><tp:taxon-name-part taxon-name-part-type="genus" reg="Cyrtodactylus">C.</tp:taxon-name-part> <tp:taxon-name-part taxon-name-part-type="species" reg="cucphuongensis">cucphuongensis</tp:taxon-name-part></tp:taxon-name></italic> Ngo &amp; Chan, 2011; <italic><tp:taxon-name><tp:taxon-name-part taxon-name-part-type="genus" reg="Cyrtodactylus">C.</tp:taxon-name-part> <tp:taxon-name-part taxon-name-part-type="species" reg="houaphanensis">houaphanensis</tp:taxon-name-part></tp:taxon-name></italic> Schneider, Luu, Sitthivong, Teynié, Le, Nguyen &amp; Ziegler, 2020; <italic><tp:taxon-name><tp:taxon-name-part taxon-name-part-type="genus" reg="Cyrtodactylus">C.</tp:taxon-name-part> <tp:taxon-name-part taxon-name-part-type="species" reg="puhuensis">puhuensis</tp:taxon-name-part></tp:taxon-name></italic> Nguyen, Yang, Le, Nguyen, Orlov, Hoang, Nguyen, Jin, Rao, Hoang, Che, Murphy &amp; Zhang, 2014; <italic><tp:taxon-name><tp:taxon-name-part taxon-name-part-type="genus" reg="Cyrtodactylus">C.</tp:taxon-name-part> <tp:taxon-name-part taxon-name-part-type="species" reg="spelaeus">spelaeus</tp:taxon-name-part></tp:taxon-name></italic> Nazarov, Poyarkov, Orlov, Nguyen, Milto, Martynov, Konstantinov &amp; Chulisov, 2014; and <italic><tp:taxon-name><tp:taxon-name-part taxon-name-part-type="genus" reg="Cyrtodactylus">C.</tp:taxon-name-part> <tp:taxon-name-part taxon-name-part-type="species" reg="taybacensis">taybacensis</tp:taxon-name-part></tp:taxon-name></italic> Pham, Le, Ngo, Ziegler &amp; Nguyen, 2019 in having femoral pores in males (vs lacking femoral pores in males).</p><p><italic><tp:taxon-name><tp:taxon-name-part taxon-name-part-type="genus" reg="Cyrtodactylus">Cyrtodactylus</tp:taxon-name-part> <tp:taxon-name-part taxon-name-part-type="species" reg="zhenkangensis">zhenkangensis</tp:taxon-name-part></tp:taxon-name></italic> sp. nov. differs from <italic><tp:taxon-name><tp:taxon-name-part taxon-name-part-type="genus" reg="Cyrtodactylus">C.</tp:taxon-name-part> <tp:taxon-name-part taxon-name-part-type="species" reg="martini">martini</tp:taxon-name-part></tp:taxon-name></italic> in having femoral pores in males (vs lacking femoral pores in males) and more irregular transverse bands on the dorsum of body (8–9 vs 5–7).</p><p><italic><tp:taxon-name><tp:taxon-name-part taxon-name-part-type="genus" reg="Cyrtodactylus">Cyrtodactylus</tp:taxon-name-part> <tp:taxon-name-part taxon-name-part-type="species" reg="zhenkangensis">zhenkangensis</tp:taxon-name-part></tp:taxon-name></italic> sp. nov. differs from <italic><tp:taxon-name><tp:taxon-name-part taxon-name-part-type="genus" reg="Cyrtodactylus">C.</tp:taxon-name-part> <tp:taxon-name-part taxon-name-part-type="species" reg="ngoiensis">ngoiensis</tp:taxon-name-part></tp:taxon-name></italic> Schneider, Luu, Sitthivong, Teynié, Le, Nguyen &amp; Ziegler, 2020 and <italic><tp:taxon-name><tp:taxon-name-part taxon-name-part-type="genus" reg="Cyrtodactylus">C.</tp:taxon-name-part> <tp:taxon-name-part taxon-name-part-type="species" reg="soni">soni</tp:taxon-name-part></tp:taxon-name></italic> Le, Nguyen, Le &amp; Ziegler, 2016 in its smaller body size (64.1–87.4 mm vs 62.9–103 mm) and having more lamellae under finger IV (18–21 vs 15–19) and toe IV (21–23 vs 18–22).</p><fig id="F6" position="float" orientation="portrait"><object-id xmlns:xlink="http://www.w3.org/1999/xlink" content-type="doi" xlink:type="simple">10.3897/zookeys.1021.60402.figure6</object-id><object-id xmlns:xlink="http://www.w3.org/1999/xlink" content-type="arpha" xlink:type="simple">6258CB0C-4DB7-5469-99E1-07A09A6EF1F1</object-id><label>Figure 6.</label><caption><p>Map showing the type locality (red dot) of <italic><tp:taxon-name><tp:taxon-name-part taxon-name-part-type="genus" reg="Cyrtodactylus">Cyrtodactylus</tp:taxon-name-part> <tp:taxon-name-part taxon-name-part-type="species" reg="zhenkangensis">zhenkangensis</tp:taxon-name-part></tp:taxon-name></italic> sp. nov. in Zhenkang County, Yunnan Province, China.</p></caption><graphic xmlns:xlink="http://www.w3.org/1999/xlink" xlink:href="zookeys-1021-109-g006.jpg" position="float" orientation="portrait" xlink:type="simple" id="oo_515565.jpg"><uri content-type="original_file" xlink:type="simple">https://binary.pensoft.net/fig/515565</uri></graphic></fig><p><italic><tp:taxon-name><tp:taxon-name-part taxon-name-part-type="genus" reg="Cyrtodactylus">Cyrtodactylus</tp:taxon-name-part> <tp:taxon-name-part taxon-name-part-type="species" reg="zhenkangensis">zhenkangensis</tp:taxon-name-part></tp:taxon-name></italic> sp. nov. differs from <italic><tp:taxon-name><tp:taxon-name-part taxon-name-part-type="genus" reg="Cyrtodactylus">C.</tp:taxon-name-part> <tp:taxon-name-part taxon-name-part-type="species" reg="wayakonei">wayakonei</tp:taxon-name-part></tp:taxon-name></italic> in having enlarged subcaudal scales (vs lacking enlarged subcaudals) and with more irregular transverse bands on the dorsum of body (8–9 vs 5–7).</p><p>For other species which were not included in the phylogenetic analyses and resemble <italic><tp:taxon-name><tp:taxon-name-part taxon-name-part-type="genus" reg="Cyrtodactylus">Cyrtodactylus</tp:taxon-name-part> <tp:taxon-name-part taxon-name-part-type="species" reg="zhenkangensis">zhenkangensis</tp:taxon-name-part></tp:taxon-name></italic> sp. nov. in morphology. <italic><tp:taxon-name><tp:taxon-name-part taxon-name-part-type="genus" reg="Cyrtodactylus">Cyrtodactylus</tp:taxon-name-part> <tp:taxon-name-part taxon-name-part-type="species" reg="zhenkangensis">zhenkangensis</tp:taxon-name-part></tp:taxon-name></italic> sp. nov. differs from <italic><tp:taxon-name><tp:taxon-name-part taxon-name-part-type="genus" reg="Cyrtodactylus">C.</tp:taxon-name-part> <tp:taxon-name-part taxon-name-part-type="species" reg="auribalteatus">auribalteatus</tp:taxon-name-part></tp:taxon-name></italic> Sumontha, Panitvong &amp; Deein, 2010 in having more transverse bands on the dorsum of body (8–9 vs 4–5), obvious reticulations on the dorsum of head (vs no obvious reticulations) and absent dark-colored nuchal loop (vs present).</p><p><italic><tp:taxon-name><tp:taxon-name-part taxon-name-part-type="genus" reg="Cyrtodactylus">Cyrtodactylus</tp:taxon-name-part> <tp:taxon-name-part taxon-name-part-type="species" reg="zhenkangensis">zhenkangensis</tp:taxon-name-part></tp:taxon-name></italic> sp. nov. differs from <italic><tp:taxon-name><tp:taxon-name-part taxon-name-part-type="genus" reg="Cyrtodactytlus">C.</tp:taxon-name-part> <tp:taxon-name-part taxon-name-part-type="species" reg="doisuthep">doisuthep</tp:taxon-name-part></tp:taxon-name></italic> Kunya, Panmongkol, Pauwels, Sumontha, Meewasana, Bunkhwamdi &amp; Dangsri, 2014 in having fewer femoral pores (0–10 vs 12–14), more precloacal pores (7–9 vs 6), and absent dark-colored nuchal loop (vs present).</p><p><italic><tp:taxon-name><tp:taxon-name-part taxon-name-part-type="genus" reg="Cyrtodactylus">Cyrtodactylus</tp:taxon-name-part> <tp:taxon-name-part taxon-name-part-type="species" reg="zhenkangensis">zhenkangensis</tp:taxon-name-part></tp:taxon-name></italic> sp. nov. differs from <italic><tp:taxon-name><tp:taxon-name-part taxon-name-part-type="genus" reg="Cyrtodactylus">C.</tp:taxon-name-part> <tp:taxon-name-part taxon-name-part-type="species" reg="dumnuii">dumnuii</tp:taxon-name-part></tp:taxon-name></italic> Bauer, Kunya, Sumontha, Niyomwan, Pauwels, Chanhome &amp; Kunya, 2010 in having more lamellae under toe IV (21–23 vs 19), absent dark-colored nuchal loop (vs present), and obvious reticulations on the dorsum of head (vs not obvious or no reticulations).</p><p><italic><tp:taxon-name><tp:taxon-name-part taxon-name-part-type="genus" reg="Cyrtodactylus">Cyrtodactylus</tp:taxon-name-part> <tp:taxon-name-part taxon-name-part-type="species" reg="zhenkangensis">zhenkangensis</tp:taxon-name-part></tp:taxon-name></italic> sp. nov. differs from <italic><tp:taxon-name><tp:taxon-name-part taxon-name-part-type="genus" reg="Cyrtodactylus">C.</tp:taxon-name-part> <tp:taxon-name-part taxon-name-part-type="species" reg="erythrops">erythrops</tp:taxon-name-part></tp:taxon-name></italic> Bauer, Kunya, Sumontha, Niyomwan, Panitvong, Pauwels, Chanhome &amp; Kunya, 2009 in having fewer femoral pores in males (4–10 vs 18–20), more lamellae under finger IV (18–21 vs 16) and toe IV (21–23 vs 20), and more transverse bands on the dorsum of body (8–9 vs 6–7).</p><fig id="F7" position="float" orientation="portrait"><object-id xmlns:xlink="http://www.w3.org/1999/xlink" content-type="doi" xlink:type="simple">10.3897/zookeys.1021.60402.figure7</object-id><object-id xmlns:xlink="http://www.w3.org/1999/xlink" content-type="arpha" xlink:type="simple">1F70FA09-2B19-5FC4-B97C-6D2BE850EADA</object-id><label>Figure 7.</label><caption><p>Habitat of <italic><tp:taxon-name><tp:taxon-name-part taxon-name-part-type="genus" reg="Cyrtodactylus">Cyrtodactylus</tp:taxon-name-part> <tp:taxon-name-part taxon-name-part-type="species" reg="zhenkangensis">zhenkangensis</tp:taxon-name-part></tp:taxon-name></italic> sp. nov. at the type locality in Zhenkang County, Yunnan Province, China.</p></caption><graphic xmlns:xlink="http://www.w3.org/1999/xlink" xlink:href="zookeys-1021-109-g007.jpg" position="float" orientation="portrait" xlink:type="simple" id="oo_515566.jpg"><uri content-type="original_file" xlink:type="simple">https://binary.pensoft.net/fig/515566</uri></graphic></fig></tp:treatment-sec></tp:taxon-treatment>
